# Supplementary material for: Changes in Perceived Tinnitus Sound Qualities Following Internet-Based Cognitive Behavioral Therapy for Tinnitus
Source: Clin Pract. 2025 Mar 27;15(4):69. doi: 10.3390/clinpract15040069 (PMC12025759; doi:10.3390/clinpract15040069)
Supplement: Supplementary file 1 [file clinpract-15-00069-s001.zip]

Archive with 1 entries (1 files):
- clinpract-3507685-supplementary.pdf
